# Supplementary material for: Meta-population structure in a coral reef fish demonstrated by genetic data on patterns of migration, extinction and re-colonisation
Source: BMC Evol Biol. 2008 Sep 12;8:248. doi: 10.1186/1471-2148-8-248 (PMC2553088; doi:10.1186/1471-2148-8-248)
Supplement: Additional file 1 — Pairwise genetic distances among reef samples. Pairwise ΦST values are indicated in the lower diagonal and their associated p values are indicated in the upper diagonal (FDR = 0.049). [file 1471-2148-8-248-S1.xls]

## Sheet: Pairwise gen dist and p
	DAY	YON	LIZ	NDR	LIN	MAR	MYR	PIT	TRU	BRI	ORP	OTI	SYK	POL	BRO
DAY		0.00364	0.0843	<0.0001	<0.0001	<0.0001	<0.0001	<0.0001	<0.0001	<0.0001	<0.0001	<0.0001	<0.0001	<0.0001	<0.0001
YON	0.16016		0.00364	<0.0001	<0.0001	<0.0001	<0.0001	<0.0001	<0.0001	<0.0001	<0.0001	<0.0001	<0.0001	<0.0001	<0.0001
LIZ	0.05366	0.14604		0.00099	0.0086	<0.0001	<0.0001	<0.0001	<0.0001	<0.0001	<0.0001	<0.0001	<0.0001	<0.0001	<0.0001
NDR	0.47307	0.53078	0.25597		0.13818	0.0043	<0.0001	<0.0001	<0.0001	<0.0001	<0.0001	<0.0001	<0.0001	<0.0001	<0.0001
LIN	0.40146	0.47141	0.198	0.04314		<0.0001	<0.0001	<0.0001	<0.0001	<0.0001	<0.0001	<0.0001	<0.0001	<0.0001	<0.0001
MAR	0.79933	0.84815	0.63629	0.20539	0.32568		<0.0001	<0.0001	<0.0001	<0.0001	<0.0001	<0.0001	<0.0001	<0.0001	<0.0001
MYR	0.57012	0.63861	0.41133	0.5851	0.53611	0.8684		<0.0001	<0.0001	<0.0001	<0.0001	<0.0001	<0.0001	<0.0001	<0.0001
PIT	0.50832	0.54837	0.35521	0.55428	0.50567	0.84921	0.35018		0.00033	0.07736	<0.0001	<0.0001	<0.0001	<0.0001	<0.0001
TRU	0.61279	0.69424	0.43644	0.59131	0.54283	0.8801	0.60798	0.25246		<0.0001	<0.0001	<0.0001	<0.0001	<0.0001	<0.0001
BRI	0.55528	0.60835	0.3877	0.5778	0.52948	0.87157	0.40066	0.05327	0.34813		<0.0001	<0.0001	<0.0001	<0.0001	<0.0001
ORP	0.59409	0.61163	0.42454	0.58171	0.55023	0.8759	0.58169	0.38228	0.68642	0.38433		<0.0001	<0.0001	<0.0001	<0.0001
OTI	0.94557	0.96863	0.89539	0.86392	0.86128	0.94522	0.98137	0.97229	0.98932	0.98329	0.98467		<0.0001	0.00727	<0.0001
SYK	0.93392	0.96033	0.87515	0.83781	0.83575	0.93231	0.97477	0.96473	0.98364	0.97729	0.97924	0.45719		0.01355	0.00694
POL	0.92468	0.95197	0.86239	0.82269	0.82127	0.9218	0.96656	0.95689	0.97498	0.96963	0.97221	0.08519	0.1537		<0.0001
BRO	0.93578	0.96018	0.88151	0.84667	0.84471	0.93369	0.97337	0.96421	0.98111	0.97563	0.97751	0.58785	0.09721	0.29849
